# Supplementary material for: Mortality after out-of-hospital cardiac arrest in a Spanish Region
Source: PLoS One. 2017 Apr 13;12(4):e0175818. doi: 10.1371/journal.pone.0175818 (PMC5391106; doi:10.1371/journal.pone.0175818)
Supplement: S1 Dataset — (XLSX) [file pone.0175818.s001.xlsx]

## Sheet: Sheet1
Exitus	Gender	Age_years	Endotracheal_intubation	Functional_status	Asystole	Cardiac_arrest_at_home	Bystander	Time_min	Cardiogenic
1	1	33	1	3	1	1	1	6	1
1	2	39	1	3	1	1	1	11	1
1	1	49	1	3	0	0	1	24	0
0	1	49	1	3	0	1	1	8	1
1	1	50	1	3	0	0	1	16	1
1	1	50	0	3	1	1	1	20	0
1	1	50	1	3	1	1	0	9	0
1	1	52	1	3	1	0	1	6	0
1	1	52	1	3	1	1	0	20	0
1	1	54	1	3	1	0	1	24	1
1	2	55	1	3	0	1	1	30	1
1	1	56	1	3	0	0	0	30	1
1	1	56	0	3	1	1	1	38	1
1	1	58	1	3	0	0	1	10	1
1	1	61	1	3	0	0	0	12	1
1	1	63	1	3	1	0	1	30	1
1	1	65	1	3	1	0	0	29	0
1	1	65	1	2	1	1	1	4	1
1	1	65	1	3	1	0	1	2	0
0	1	66	1	3	1	1	0	6	1
1	1	68	1	3	0	0	1	5	1
1	1	71	1	3	0	0	0	2	1
0	1	73	1	3	0	1	0	4	1
0	2	73	1	3	0	1	1	3	1
1	2	74	1	2	1	0	1	6	0
1	1	76	1	3	1	1	0	10	0
1	2	76	1	3	0	1	0	32	0
1	1	77	1	3	1	1	1	25	1
1	1	79	0	2	1	1	0	17	1
1	2	79	0	3	1	1	1	10	1
1	2	80	1	3	1	1	1	6	0
1	1	81	1	3	1	1	0	12	0
1	2	81	0	2	1	0	1	8	1
1	1	83	1	3	1	1	1	2	1
1	1	26	1	3	0	1	0	10	0
1	1	47	1	3	1	1	0	7	1
1	1	52	1	3	1	0	1	6	1
1	1	57	0	3	1	0	0	5	0
1	1	68	1	3	0	1	0	15	1
1	2	73	1	3	1	1	0	3	1
1	1	74	1	2	1	1	1	17	0
1	2	78	1	3	0	1	0	10	1
1	2	79	0	2	1	1	1	11	1
1	1	43	1	3	0	1	1	16	1
1	1	48	1	3	1	1	0	10	1
1	1	51	1	3	0	1	0	10	1
0	1	72	1	3	0	0	1	12	1
0	2	52	1	3	1	1	0	20	1
1	1	76	1	3	0	1	0	16	1
0	2	87	1	3	1	1	1	9	0
1	2	87	1	3	0	1	0	15	1
1	1		1	3	1	0	1	10	0
1	1	50	1	3	1	1	1	28	1
0	1	57	1	3	0	1	0	9	1
1	1	73	1	3	0	1	0	12	1
1	2	94	0	1	0	0	1	12	1
1	2	70	1	3	1	0	1	6	1
0	1	52	1	3	0	1	1	11	1
1	1	56	1	3	0	1	1	10	1
1	1	68	0	3	1	0	1	10	1
1	1	84	0	3	1	1	1	17	1
1	1	53	0	3	1	1	0	21	1
1	1	67	1	3	1	0	1	9	0
1	1	74	1	2	0	0	1	18	1
1	2	20	1	3	0	1	1	9	0
0	2	76	1	3	1	0	1	17	1
1	1	60	1	3	1	0	1	9	1
1	2	69	0	3	1	1	1	12	1
1	2	67	0	3	1	1	1	30	0
1	2	88	0	2	1	1	1	19	1
0	1	44	1	3	1	0	1	10	1
1	2	77	0	2	1	1	1	17	0
1	1	65	1	3	1	0	1	25	1
1	2	87	0	2	1	1	1	20	0
1	1	64	1	3	0	1	0	7	1
1	2	84	1	2	1	0	1	11	1
1	1	46	0	3	1	0	1	9	1
1	1	60	1	3	0	1	1	13	1
1	1	64	1	3	1	0	1	11	1
1	2	64	1	3	0	0	1	10	1
1	1	80	0	2	0	1	1	15	0
1	1	48	1	3	1	1	0	11	1
0	2	64	1	3	0	1	0	10	1
1	2	77	1	3	1	1	0	7	1
1	2	57	0	3	1	0	1	2	1
1	2	89	1	2	0	1	0	7	1
1	1	85	0	2	1	1	0	36	0
1	1	58	1	0	1	0	1	22	1
1	1	82	1	3	0	0	1	7	1
1	2	70	1	3	1	1	0	13	0
1	1	74	1	2	0	1	0	13	1
0	2	65	1	3	1	1	0	7	1
1	1	73	1	3	0	1	0	26	1
0	1	80	1	3	0	0	1	12	1
1	2	82	1	3	1	1	0	22	1
1	1	57	1	3	1	1	1	8	1
1	2	7	0	0	1	1	1	3	0
1	2	97	0	3	1	1	1	9	1
1	1	64	1	3	0	0	1	12	0
1	1	76	0	2	1	1	1	25	0
1	1	52	1	3	1	1	1	8	0
1	1	59	1	3	0	0	1	6	1
1	1	62	1	3	0	0	1	16	0
0	2	83	0	2	1	1	0	9	1
1	1	41	1	3	1	1	1	21	0
1	1	69	1	3	1	0	0	32	0
1	1	75	1	3	0	0	1	7	0
1	1	63	1	3	1	0	0	22	1
1	2	93	1	3	0	1	1	31	1
1	2	69	1	3	1	1	0	17	1
1	1	83	1	3	0	1	0	18	1
1	1	54	0	3	1	1	0	9	1
1	1	63	1	3	1	1	0	11	1
1	2	77	0	3	1	0	1	11	1
0	1	59	1	3	0	0	1	14	1
0	1	77	1	3	0	0	1	19	1
1	1	0.01	1	0	1	1	0	8	0
0	1	74	0	3	0	1	0	3	1
1	1	45	1	3	1	1	1	36	1
1	2	76	1	2	1	1	1	21	1
1	1	60	0	2	1	0	0	6	0
1	1	77	1	3	1	0	1	20	1
1	1	54	0	3	0	1	0	12	1
1	2	70	1	2	1	1	1	21	1
0	1	53	1	3	0	0	0	5	1
1	1	60	1	3	1	1	1	19	1
1	2	59	1	3	1	1	0	28	1
0	2	79	1	3	1	1	0	5	1
0	2	81	1	3	0	0	1	8	1
1	1	58	1	3	1	1	0	18	1
1	1	72	0	3	1	1	0	23	1
0	2	58	1	3	0	0	1	19	1
1	1	63	1	3	1	0	0	14	1
1	2	81	1	3	1	0	1	9	1
1	1	60	1	3	0	1	1	10	0
1	1	72	1	3	1	0	1	10	1
0	1	64	1	3	1	1	0	11	1
1	1	74	1	2	1	0	1	16	1
1	1	86	1	3	1	1	0	7	1
1	1	69	1	3	0	0	1	2	1
0	1	77	1	3	1	1	0	5	1
0	1	72	1	3	0	0	1	5	1
1	2	84	0	0	1	0	0	13	1
1	1	76	1	3	1	0	0	2	1
1	2	79	1	3	1	0	0	1	1
1	1	62	0	3	1	0	1	10	1
0	1	58	1	3	0	1	0	7	1
1	1	78	0	3	1	1	1	2	1
1	1	54	0	1	1	0	1	20	1
1	1	65	1	3	0	0	1	1	1
1	1	80	1	3	0	1	0	8	1
1	2	66	1	3	1	0	1	16	1
0	1	68	1	3	1	0	1	5	1
1	1	75	1	3	1	1	1	18	1
1	2	68	0	3	1	1	1	33	0
1	1	75	1	3	1	1	0	30	1
1	1	86	1	3	1	1	0	14	1
1	2	53	1	3	1	0	0	6	0
0	1	81	0	2	0	0	1	11	1
1	1	52	1	3	1	0	1	5	1
1	2	58	1	3	1	0	1	6	1
1	1	35	1	1	1	0	1	7	0
1	1	50	1	3	0	0	1	10	1
1	1	43	1	3	1	0	1	30	0
0	1	79	1	3	0	0	1	5	1
1	1	32	1	3	0	0	1	20	0
1	1	61	1	3	1	1	0	10	1
1	1	22	1	0	1	0	0	9	0
1	1	68	1	3	0	1	0	10	0
1	1	79	0	3	1	1	1	24	1
1	1	72	1	3	1	0	1	6	0
1	1	82	1	3	1	1	0	16	1
1	1	39	1	3	1	0	1	18	0
1	1	61	1	2	0	1	0	13	1
1	1	78	1	3	1	0	1	15	1
0	2	85	1	3	1	0	0	20	1
1	1	51	1	3	1	0	0	32	1
1	1	65	1	3	1	0	0	8	1
0	1	56	1	3	0	0	1	17	1
1	1	87	1	3	1	1	1	22	1
1	2	51	1	3	1	1	1	21	0
1	2	84	0	3	1	1	0	10	1
1	1	51	1	3	1	1	0	12	0
0	2	68	1	1	0	1	0	4	1
1	2	80	0	2	1	1	1	8	1
1	1	53	0	3	1	0	1	32	1
1	1	75	1	3	0	0	1	5	1
1	1	76	0	3	1	1	0	5	0
1	1	73	1	0	0	0	0	18	1
1	2	93	0	3	1	1	1	8	1
1	1	61	1	3	1	1	1	3	1
1	1	67	1	3	0	0	1	20	0
1	1	59	1	3	0	0	1	16	1
1	2	53	1	3	0	0	1	28	1
1	1	59	1	3	1	1	0	11	0
1	2	62	1	3	0	1	0	15	1
1	1	84	1	3	0	1	1	6	1
1	1	73	1	3	1	1	0	11	1
1	2	62	0	3	1	0	1	16	1
1	1	64	1	3	0	1	1	27	1
1	1	51	1	3	1	0	1	10	1
1	1	32	1	3	1	0	1	19	1
1	1		1	3	1	1	1	50	0
1	2	75	1	3	0	1	0	15	1
1	1	52	1	3	0	0	1	25	1
1	1	77	0	3	1	1	1	30	0
1	1	86	0	2	1	1	1	32	1
0	1	90	1	3	1	0	1	31	1
1	1	55	1	3	1	0	1	2	0
1	1	58	1	3	1	1	1	36	1
0	1	71	1	3	1	0	1	23	1
0	2	81	1	3	1	1	1	19	1
1	1	50	1	3	1	1	1	8	0
1	1	77	1	3	1	0	1	14	1
1	2	85	1	2	1	1	1	17	1
1	2	92	0	3	1	0	1	2	1
1	1	64	1	2	0	1	0	20	1
1	1	84	0	3	0	1	1	12	1
1	2	69	1	3	0	0	1	14	1
0	1	55	1	3	1	0	1	5	1
1	1		1	3	1	1	0	40	1
1	2	69	0	3	1	1	1	19	1
0	1	71	1	3	1	0	0	14	1
1	2	87	1	3	1	1	1	26	1
1	1	70	1	3	0	1	1	10	0
1	1	72	0	3	1	1	1	26	1
0	1	77	1	3	0	1	0	12	1
1	1	36	1	3	1	1	1	9	1
0	2	27	1	3	0	0	1	5	1
1	1	62	1	3	1	0	0	5	1
1	1	65	1	3	0	0	1	10	1
1	1	50	1	3	0	0	0	5	1
1	1	53	1	3	1	0	1	8	1
1	1	55	0		1	0	1	20	1
0	2	85	1	3	1	0	1	9	0
0	2	42	1	3	0	0	1	7	0
0	2	57	0	3	1	0	0	15	1
1	2	83	1	3	0	0	0	5	1
1	1	52	1	3	0	1	0	17	1
0	1	65	1	3	1	0	0	15	1
1	2	73	1	3	1	1	1	19	0
0	1	74	1	3	0	1	0	8	1
1	1	86	1	3	1	1	1	12	1
1	1	53	1	3	1	1	0	3	1
1	2	68	1	3	1	1	1	15	1
1	1	73	0	3	1	1	1	16	1
1	2	82	0	2	1	1	1	42	1
0	1	63	1	3	1	0	1	8	1
1	1	76	0	3	1	1	1	36	1
1	1	83	0	1	1	1	0	5	1
1	2	36	1	3	1	1	1	10	0
1	1	54	1	3	1	1	0	13	1
1	1	73	0	3	1	0	1	8	0
1	1	57	1	3	0	1	1	31	1
1	1	65	1	3	0	1	1	13	1
1	1	57	1	3	0	0	0	8	1
1	1	75	0	3	1	1	1	7	1
1	1	77	1	2	1	1	1	10	1
0	2	68	1	3	1	0	1	8	0
1	2	79	0	2	1	0	1	8	1
1	1	58	0	0	0	1	1	15	1
0	2	74	1	3	1	0	1	20	1
1	1	42	1	3	0	1	0	25	0
0	2	43	1	3	1	1	1	6	1
1	1	75	1	3	1	0	0	10	0
1	1	80	1	3	1	1	0	24	1
1	1	83	1	3	0	0	1	5	1
0	1	52	0	3	0	0	1	23	1
1	1	79	1	3	1	1	1	30	1
1	1	70	1	3	0	1	1	4	1
1	1	78	0	3	1	1	1	16	1
1	2	84	1	2	0	1	0	9	1
1	1	45	1	3	0	1	1	5	0
1	1	84	1	3	1	0	1	7	1
1	1	40	1	3	1	0	0	14	0
1	2	21	1	3	1	0	1	8	0
1	1	79	1	3	1	1	0	5	1
1	1	39	0	3	1	0	1	10	0
1	2	65	1	3	1	0	0	20	1
1	1	43	1	3	1	1	1	6	1
1	1	68	0	3	1	0	1	12	0
1	1	70	0	1	1	1	1	19	1
0	1	77	1	3	1	0	1	9	1
1	1	50	1	2	1	0	1	9	1
1	1	62	1	3	1	1	1	24	1
0	1	81	1	3	1	0	1	22	1
1	1	81	1	3	1	1	0	8	1
0	2	87	1	2	1	0	1	11	1
1	1	59	0	3	1	1	1	17	1
1	1	61	1	3	1	0	1	15	1
1	2	88	0	1	1	0	0	5	1
0	2	2	0	3	1	0	1	10	0
1	1	52	0	2	1	1	0	23	0
1	1	57	1	3	1	1	0	8	1
1	1	49	1	3	1	0	1	40	1
0	2	69	1	3	1	0	0	15	1
0	1	64	0	3	0	0	0	15	1
1	1		0		0	0	0	4	1
1	1	63	1	3	1	1	0	18	1
1	2	66	1	3	1	1	1	9	1
0	1	77	0	3	1	0	0	5	0
1	1	55	0	3	1	1	0	27	1
1	1	60	1	3	1	1	0	48	1
1	1	41	1	3	1	0	0	9	1
1	1	50	1	3	1	1	1	13	1
0	1	46	1	3	0	0	1	15	1
1	1	82	0	3	1	1	1	18	1
1	1	73	0	3	1	1	1	29	1
1	2	83	1	3	1	1	1	1	1
1	1	68	1	3	0	0	1	10	1
1	2	80	1	3	1	1	1	12	1
1	1	54	1	3	1	0	0	12	1
0	2	81	1	3	1	1	1	27	1
1	1	52	0	3	1	0	1	12	0
1	1	83	1	3	1	1	0	10	1
1	1	92	0	3	1	1	1	18	0
1	1	47	1	3	1	1	1	10	0
1	2	56	1	3	1	1	0	12	1
1	2	81	0	2	1	1	1	17	1
1	1	71	1	3	0	1	0	5	1
1	1	69	1	3	1	1	1	20	1
1	1	44	1	3	1	0	1	8	0
0	1	54	0	3	1	0	1	12	1
1	1	56	1	3	1	0	1	11	0
1	2	58	0	3	1	0	1	40	1
0	1	31	1	3	0	0	0	5	0
1	2	63	0	3	1	1	1	13	1
0	1	69	1	3	1	0	1	10	1
1	1	70	1	3	1	0	0	5	1
0	1	63	1	3	1	1	0	7	1
0	1	65	1	3	0	0	0	12	0
1	1	47	1	3	1	1	0	10	0
1	2	81	0	3	0	0	1	13	1
0	1	1.4	1	3	0	1	1	5	0
1	1	68	1	3	1	0	1	29	1
1	2	80	1	2	1	1	0	6	1
1	1	43	1	3	0	0	1	19	1
1	1	55	1	3	1	1	0	8	1
1	1	72	1	3	1	0	0	14	0
1	2	66	0	3	1	1	1	15	1
1	2	88	0	3	1	1	1	20	1
0	1	76	0	3	0	0	1	15	1
0	2	70	1	3	1	0	1	12	0
1	2	84	1	3	0	1	1	5	1
1	2	63	1	3	1	1	1	20	1
1	1	51	1	3	1	1	0	6	1
1	1	48	1	3	1	1	0	6	1
0	1	59	1	2	1	1	0	2	1
0	2	77	1	3	1	1	0	3	0
1	1	79	0	1	1	0	1	8	1
0	1	83	1	3	1	1	1	1	1
1	1	66	1	3	1	1	1	35	1
1	1	66	1	3	0	0	0	7	1
1	2	74	1	3	1	1	1	18	1
0	2	69	1	3	1	1	1	10	0
1	1	74	0	0	1	0	1	13	1
0	2	90	1	3	1	1	1	14	1
1	2	49	0	3	1	1	1	32	0
1	1	50	1	3	1	0	0	17	0
1	1	64	1	3	1	1	1	30	1
1	1	55	1	3	1	1	0	13	1
0	2	72	1	3	0	0	0	3	1
0	1	0.01	1	3	0	0	1	7	0
1	1	95	1	3	0	0	0	2	1
1	1	36	1	3	0	0	1	16	1
1	2	57	1	3	1	1	1	15	1
0	1	73	1	3	0	0	1	14	0
1	1	31	1	3	1	0	1	21	0
1	2	82	1	3	1	0	1	10	1
0	1	85	1	3	1	1	1	13	1
1	1	53	1	3	1	0	1	14	0
1	1	60	1	3	1	1	0	8	0
1	1	73	1	3	1	0	1	9	1
1	2	24	1	3	1	1	1	26	1
0	1	75	1	3	0	0	0	8	1
1	1	56	1	3	1	0	0	23	1
1	1	82	1	3	0	0	1	4	1
1	2	79	0	2	1	1	1	21	1
1	1	69	0	0	1	0	1	7	0
1	1	70	1	3	1	1	1	35	1
0	1	46	1	3	0	0	0	5	1
1	1	73	1	3	1	0	0	9	1
1	1	87	1	3	1	1	1	14	1
1	1	71	0	2	1	1	1	20	1
0	1	80	1	3	1	1	1	30	1
1	1	81	0	3	1	1	1	50	1
1	1	51	1	3	1	1	0	34	1
0	2	70	1	3	0	0	1	17	1
1	1	71	1	3	1	1	1	2	1
1	2	76	1		1	1	1	45	0
1	1	73	1	3	0	0	0	10	1
1	1	80	1	3	1	0	1	8	0
1	2	34	1	3	1	1	1	4	1
1	1	72	1	3	1	0	1	10	1
0	1	77	1	3	1	0	1	9	1
1	1	68	0	3	1	1	0	7	1
1	1	77	1	3	1	1	1	23	1
1	2	51	1	3	0	1	0	10	1
1	1	28	1	3	0	0	0	10	1
1	2	46	1	2	1	0	1	9	1
0	1	73	1	3	0	0	0	5	1
1	2	88	0	2	1	1	1	22	0
0	2	82	1	3	0	1	0	10	1
0	1	83	1	3	1	0	0	8	1
0	1	49	1	0	0	0	0	12	1
0	1	51	1	3	1	1	0	6	1
1	2	76	1	3	1	1	0	6	1
1	1	52	1	3	1	0	0	7	0
1	2	60	1	0	0	1	0	7	1
1	1	69	1	3	1	1	1	6	0
1	1	71	0	0	1	0	1	12	1
1	2	75	1	3	1	0	1	32	0
1	1	65	1	3	1	1	1	30	0
1	1	20	1	3	0	1	0	4	0
1	2	60	1	3	1	1	1	15	0
1	1	83	1	3	1	1	1	18	1
1	1	69	1	2	0	1	1	25	1
1	1	72	1	3	0	1	1	10	1
1	1	63	1	3	1	1	1	20	1
1	1	69	1	2	1	0	0	10	1
1	1	65	1	3	0	1	0	16	0
1	1	52	1	3	1	1	0	6	0
